# Supplementary material for: Tris(ethyl­enediamine-κ2 N,N′)cadmium hexa­fluoridogermanate
Source: Acta Crystallogr Sect E Struct Rep Online. 2012 Mar 10;68(Pt 4):m396–7. doi: 10.1107/S160053681200983X (PMC3343808; doi:10.1107/S160053681200983X)
Supplement: Supplementary file 1 [file e-68-0m396-sup1.cif]

##############################################################################
#                                                                            #
# This CIF contains the data in a paper accepted for publication in          #
# Acta Crystallographica Section E. It conforms to the requirements of       #
# Notes for Authors for Acta Crystallographica Section E, and has been       #
# peer reviewed under the auspices of the IUCr Commission on Journals.       #
#                                                                            #
# Full details of the Crystallographic Information File format               #
# are given in the paper "The Crystallographic Information File (CIF):       #
# a New Standard Archive File for Crystallography" by S. R. Hall, F. H.      #
# Allen and I. D. Brown [Acta Cryst. (1991), A47, 655-685].                  #
#                                                                            #
# The current version of the core CIF dictionary is obtainable from          #
# ftp://ftp.iucr.org/pub/cif_core.dic.                                       #
#                                                                            #
# Software is freely available for graphical display of the structure(s)     #
# in this CIF. For information consult the CIF software page                 #
# http://www.iucr.org/resources/cif/software.                                #
#                                                                            #
# This file may be used for bona fide research purposes within the           #
# scientific community so long as proper attribution is given to the journal # 
# article from which it was obtained.                                        #
#                                                                            #
##############################################################################
data_global
_audit_creation_method     SHELXL-97
_journal_date_recd_electronic     2012-02-22
_journal_date_accepted     2012-03-06
_journal_name_full     'Acta Crystallographica, Section E'
_journal_year     2012
_journal_volume     68
_journal_issue      4
_journal_page_first     m396
_journal_page_last     m397
_journal_paper_category     QM
_journal_paper_doi     10.1107/S160053681200983X
_journal_coeditor_code     HY2520
_publ_contact_author_name     'Ph.D. Guo-Ming Wang'
_publ_contact_author_address
;
Teachers College
College of Chemistry, Chemical Engineering and Environment
Qingdao University
Shandong 266071
People's Republic of China
;
_publ_contact_author_email     gmwang_pub@163.com
_publ_contact_author_phone     '+86 532 85956024'
_publ_section_title
;
Tris(ethylenediamine-\k^2^<i>N</i>,<i>N</i>')cadmium hexafluoridogermanate
;
loop_
    _publ_author_name
    _publ_author_address
    'Guo-Ming Wang'
;
Teachers College
College of Chemistry, Chemical Engineering and Environment
Qingdao University
Shandong 266071
People's Republic of China
;
    'Zeng-Xin Li'
;
Teachers College
Qingdao University
Shandong 266071
People's Republic of China
;
    'Pei Wang'
;
College of Chemistry, Chemical Engineering and Environment
Qingdao University
Shandong 266071
People's Republic of China
;
data_I
_audit_creation_method     SHELXL-97
_chemical_name_systematic
;
Tris(ethylenediamine-\k^2^<i>N</i>,<i>N</i>')cadmium hexafluoridogermanate
;
_chemical_name_common     ?
_chemical_formula_moiety     'C6 H24 Cd N6 2+, F6 Ge 2-'
_chemical_formula_sum     'C6 H24 Cd F6 Ge N6'
_chemical_formula_iupac     '[Cd (C2 H8 N2)3] (Ge F6)'
_chemical_formula_weight     479.33
_chemical_melting_point     ?
_symmetry_cell_setting     trigonal
_symmetry_space_group_name_H-M     'P -3 1 c'
_symmetry_space_group_name_Hall     '-P 3 2c'
loop_
    _symmetry_equiv_pos_as_xyz
    'x, y, z'
    '-y, x-y, z'
    '-x+y, -x, z'
    '-y, -x, -z+1/2'
    '-x+y, y, -z+1/2'
    'x, x-y, -z+1/2'
    '-x, -y, -z'
    'y, -x+y, -z'
    'x-y, x, -z'
    'y, x, z-1/2'
    'x-y, -y, z-1/2'
    '-x, -x+y, z-1/2'
_cell_length_a     9.5422(3)
_cell_length_b     9.5422(3)
_cell_length_c     9.9977(5)
_cell_angle_alpha     90.00
_cell_angle_beta     90.00
_cell_angle_gamma     120.00
_cell_volume     788.37(7)
_cell_formula_units_Z     2
_cell_measurement_reflns_used     549
_cell_measurement_theta_min     4.08
_cell_measurement_theta_max     26.46
_cell_measurement_temperature     293(2)
_exptl_crystal_description     Block
_exptl_crystal_colour     Colorless
_exptl_crystal_size_max     0.20
_exptl_crystal_size_mid     0.18
_exptl_crystal_size_min     0.12
_exptl_crystal_density_diffrn     2.019
_exptl_crystal_density_meas     ?
_exptl_crystal_density_method     'not measured'
_exptl_crystal_F_000     472
_exptl_absorpt_coefficient_mu     3.316
_exptl_absorpt_correction_type     multi-scan
_exptl_absorpt_process_details     '(SADABS; Sheldrick, 1996)'
_exptl_absorpt_correction_T_min     0.5568
_exptl_absorpt_correction_T_max     0.6917
_exptl_special_details
;
;
_diffrn_ambient_temperature     293(2)
_diffrn_radiation_type     MoK\a
_diffrn_radiation_wavelength     0.71073
_diffrn_radiation_source     'fine-focus sealed tube'
_diffrn_radiation_monochromator     graphite
_diffrn_measurement_device_type     'Bruker APEX CCD'
_diffrn_measurement_method     '\f and \w scans'
_diffrn_detector_area_resol_mean     ?
_diffrn_reflns_number     7348
_diffrn_reflns_av_R_equivalents     0.0382
_diffrn_reflns_av_sigmaI/netI     0.0128
_diffrn_reflns_theta_min     4.08
_diffrn_reflns_theta_max     26.46
_diffrn_reflns_theta_full     26.46
_diffrn_measured_fraction_theta_max     0.996
_diffrn_measured_fraction_theta_full     0.996
_diffrn_reflns_limit_h_min     -11
_diffrn_reflns_limit_h_max     11
_diffrn_reflns_limit_k_min     -11
_diffrn_reflns_limit_k_max     11
_diffrn_reflns_limit_l_min     -12
_diffrn_reflns_limit_l_max     12
_diffrn_standards_number     ?
_diffrn_standards_interval_count     ?
_diffrn_standards_interval_time     ?
_diffrn_standards_decay_%     ?
_refine_special_details
;
Refinement of <i>F</i>^2^ against ALL reflections. The weighted <i>R</i>-factor
<i>wR</i> and goodness of fit <i>S</i> are based on <i>F</i>^2^, conventional
<i>R</i>-factors <i>R</i> are based on <i>F</i>, with <i>F</i> set to zero for
negative <i>F</i>^2^. The threshold expression of <i>F</i>^2^ >
\s(<i>F</i>^2^) is used only for calculating <i>R</i>-factors(gt) <i>etc</i>.
and is not relevant to the choice of reflections for refinement.
<i>R</i>-factors based on <i>F</i>^2^ are statistically about twice as large
as those based on <i>F</i>, and <i>R</i>- factors based on ALL data will be
even larger.
;
_reflns_number_total     549
_reflns_number_gt     496
_reflns_threshold_expression     I>2\sa(I)
_refine_ls_structure_factor_coef     Fsqd
_refine_ls_matrix_type     full
_refine_ls_R_factor_all     0.0284
_refine_ls_R_factor_gt     0.0235
_refine_ls_wR_factor_gt     0.0372
_refine_ls_wR_factor_ref     0.0383
_refine_ls_goodness_of_fit_ref     1.160
_refine_ls_restrained_S_all     1.187
_refine_ls_number_reflns     549
_refine_ls_number_parameters     42
_refine_ls_number_restraints     12
_refine_ls_hydrogen_treatment     constr
_refine_ls_weighting_scheme     calc
_refine_ls_weighting_details
         'calc w=1/[\s^2^(Fo^2^)+(0.0048P)^2^+0.9629P] where P=(Fo^2^+2Fc^2^)/3'
_atom_sites_solution_hydrogens     geom
_atom_sites_solution_primary     direct
_atom_sites_solution_secondary     difmap
_refine_ls_shift/su_max     0.000
_refine_ls_shift/su_mean     0.000
_refine_diff_density_max     0.231
_refine_diff_density_min     -0.228
_refine_ls_extinction_method     'SHELXL97 (Sheldrick, 2008)'
_refine_ls_extinction_coef     0.0045(3)
_refine_ls_extinction_expression
                                  'Fc^*^=kFc[1+0.001xFc^2^\l^3^/sin(2\q)]^-1/4^'
loop_
    _atom_type_symbol
    _atom_type_description
    _atom_type_scat_dispersion_real
    _atom_type_scat_dispersion_imag
    _atom_type_scat_source
    'C' 'C' 0.0033 0.0016
                         'International Tables Vol C Tables 4.2.6.8 and 6.1.1.4'
    'H' 'H' 0.0000 0.0000
                         'International Tables Vol C Tables 4.2.6.8 and 6.1.1.4'
    'N' 'N' 0.0061 0.0033
                         'International Tables Vol C Tables 4.2.6.8 and 6.1.1.4'
    'O' 'O' 0.0106 0.0060
                         'International Tables Vol C Tables 4.2.6.8 and 6.1.1.4'
    'F' 'F' 0.0171 0.0103
                         'International Tables Vol C Tables 4.2.6.8 and 6.1.1.4'
    'Ge' 'Ge' 0.1547 1.8001
                         'International Tables Vol C Tables 4.2.6.8 and 6.1.1.4'
    'Cd' 'Cd' -0.8075 1.2024
                         'International Tables Vol C Tables 4.2.6.8 and 6.1.1.4'
_computing_data_collection     'SMART (Bruker, 2007)'
_computing_cell_refinement     'SAINT (Bruker, 2007)'
_computing_data_reduction     'SAINT (Bruker, 2007)'
_computing_structure_solution     'SHELXS97 (Sheldrick, 2008)'
_computing_structure_refinement     'SHELXL97 (Sheldrick, 2008)'
_computing_molecular_graphics     'DIAMOND (Brandenburg, 1999)'
_computing_publication_material     'SHELXTL (Sheldrick, 2008)'
loop_
    _atom_site_type_symbol
    _atom_site_label
    _atom_site_fract_x
    _atom_site_fract_y
    _atom_site_fract_z
    _atom_site_U_iso_or_equiv
    _atom_site_adp_type
    _atom_site_calc_flag
    _atom_site_refinement_flags
    _atom_site_occupancy
    _atom_site_symmetry_multiplicity
    _atom_site_disorder_assembly
    _atom_site_disorder_group
    Cd Cd1 0.3333 0.6667 0.2500 0.03249(17) Uani d S 1 6 . .
    Ge Ge1 0.6667 0.3333 0.2500 0.02960(19) Uani d S 1 6 . .
    N N1 0.2829(3) 0.4387(3) 0.1196(2) 0.0444(6) Uani d . 1 1 . .
    H H1C 0.2637 0.4538 0.0341 0.053 Uiso calc R 1 1 . .
    H H1D 0.3698 0.4254 0.1212 0.053 Uiso calc R 1 1 . .
    C C1 0.1425(4) 0.2956(4) 0.1743(3) 0.0504(8) Uani d . 1 1 . .
    H H1A 0.1381 0.1989 0.1388 0.060 Uiso calc R 1 1 . .
    H H1B 0.0443 0.2949 0.1479 0.060 Uiso calc R 1 1 . .
    F F1 0.5391(11) 0.3708(8) 0.1387(10) 0.065(2) Uani d PU 0.50 1 . .
    F F1' 0.5004(11) 0.2974(8) 0.1521(10) 0.064(2) Uani d PU 0.50 1 . .
loop_
    _atom_site_aniso_label
    _atom_site_aniso_U_11
    _atom_site_aniso_U_22
    _atom_site_aniso_U_33
    _atom_site_aniso_U_12
    _atom_site_aniso_U_13
    _atom_site_aniso_U_23
    Cd1 0.0326(2) 0.0326(2) 0.0323(3) 0.01630(10) 0.000 0.000
    Ge1 0.0312(3) 0.0312(3) 0.0264(4) 0.01559(13) 0.000 0.000
    N1 0.0559(17) 0.0475(16) 0.0364(13) 0.0309(14) -0.0008(12) -0.0037(12)
    C1 0.056(2) 0.0397(18) 0.0518(18) 0.0214(16) -0.0092(16) -0.0112(14)
    F1 0.074(5) 0.092(5) 0.051(3) 0.058(4) -0.012(3) 0.001(4)
    F1' 0.049(4) 0.098(5) 0.049(3) 0.040(4) -0.021(3) -0.010(4)
_geom_special_details
;
All e.s.d.'s (except the e.s.d. in the dihedral angle between two l.s. planes)
are estimated using the full covariance matrix. The cell e.s.d.'s are taken
into account individually in the estimation of e.s.d.'s in distances, angles
and torsion angles; correlations between e.s.d.'s in cell parameters are only
used when they are defined by crystal symmetry. An approximate (isotropic)
treatment of cell e.s.d.'s is used for estimating e.s.d.'s involving l.s.
planes.
;
loop_
    _geom_bond_atom_site_label_1
    _geom_bond_atom_site_label_2
    _geom_bond_site_symmetry_2
    _geom_bond_distance
    _geom_bond_publ_flag
    Cd1 N1 6_565 2.370(2) ?
    Cd1 N1 3_565 2.370(2) ?
    Cd1 N1 5 2.370(2) ?
    Cd1 N1 . 2.370(2) ?
    Cd1 N1 2_665 2.370(2) ?
    Cd1 N1 4_665 2.370(2) ?
    Ge1 F1' 2_655 1.746(9) ?
    Ge1 F1' 5_655 1.746(9) ?
    Ge1 F1' 6 1.746(9) ?
    Ge1 F1' 4_665 1.746(9) ?
    Ge1 F1' 3_665 1.746(9) ?
    Ge1 F1' . 1.746(9) ?
    Ge1 F1 5_655 1.812(9) ?
    Ge1 F1 2_655 1.812(9) ?
    Ge1 F1 6 1.812(9) ?
    Ge1 F1 3_665 1.812(9) ?
    Ge1 F1 4_665 1.812(9) ?
    Ge1 F1 . 1.812(9) ?
    N1 C1 . 1.459(4) ?
    N1 H1C . 0.9000 ?
    N1 H1D . 0.9000 ?
    C1 C1 5 1.518(6) ?
    C1 H1A . 0.9700 ?
    C1 H1B . 0.9700 ?
    F1 F1' . 0.621(10) ?
loop_
    _geom_angle_atom_site_label_1
    _geom_angle_atom_site_label_2
    _geom_angle_atom_site_label_3
    _geom_angle_site_symmetry_1
    _geom_angle_site_symmetry_3
    _geom_angle
    _geom_angle_publ_flag
    N1 Cd1 N1 6_565 3_565 74.72(12) ?
    N1 Cd1 N1 6_565 5 92.62(8) ?
    N1 Cd1 N1 3_565 5 103.54(12) ?
    N1 Cd1 N1 6_565 . 159.72(12) ?
    N1 Cd1 N1 3_565 . 92.62(8) ?
    N1 Cd1 N1 5 . 74.72(12) ?
    N1 Cd1 N1 6_565 2_665 103.54(12) ?
    N1 Cd1 N1 3_565 2_665 92.62(8) ?
    N1 Cd1 N1 5 2_665 159.72(12) ?
    N1 Cd1 N1 . 2_665 92.62(8) ?
    N1 Cd1 N1 6_565 4_665 92.62(8) ?
    N1 Cd1 N1 3_565 4_665 159.72(12) ?
    N1 Cd1 N1 5 4_665 92.62(8) ?
    N1 Cd1 N1 . 4_665 103.54(12) ?
    N1 Cd1 N1 2_665 4_665 74.72(12) ?
    F1' Ge1 F1' 2_655 5_655 76.2(6) ?
    F1' Ge1 F1' 2_655 6 103.8(6) ?
    F1' Ge1 F1' 5_655 6 91.7(5) ?
    F1' Ge1 F1' 2_655 4_665 160.4(5) ?
    F1' Ge1 F1' 5_655 4_665 91.7(5) ?
    F1' Ge1 F1' 6 4_665 91.7(5) ?
    F1' Ge1 F1' 2_655 3_665 91.7(5) ?
    F1' Ge1 F1' 5_655 3_665 103.8(6) ?
    F1' Ge1 F1' 6 3_665 160.4(5) ?
    F1' Ge1 F1' 4_665 3_665 76.2(6) ?
    F1' Ge1 F1' 2_655 . 91.7(5) ?
    F1' Ge1 F1' 5_655 . 160.4(5) ?
    F1' Ge1 F1' 6 . 76.2(6) ?
    F1' Ge1 F1' 4_665 . 103.8(6) ?
    F1' Ge1 F1' 3_665 . 91.7(5) ?
    F1' Ge1 F1 2_655 5_655 91.4(3) ?
    F1' Ge1 F1 6 5_655 100.8(2) ?
    F1' Ge1 F1 4_665 5_655 73.7(3) ?
    F1' Ge1 F1 3_665 5_655 90.6(2) ?
    F1' Ge1 F1 . 5_655 176.1(7) ?
    F1' Ge1 F1 5_655 2_655 91.4(3) ?
    F1' Ge1 F1 6 2_655 90.6(2) ?
    F1' Ge1 F1 4_665 2_655 176.1(7) ?
    F1' Ge1 F1 3_665 2_655 100.8(2) ?
    F1' Ge1 F1 . 2_655 73.7(3) ?
    F1 Ge1 F1 5_655 2_655 108.8(5) ?
    F1' Ge1 F1 2_655 6 90.6(2) ?
    F1' Ge1 F1 5_655 6 73.7(3) ?
    F1' Ge1 F1 4_665 6 100.8(2) ?
    F1' Ge1 F1 3_665 6 176.1(7) ?
    F1' Ge1 F1 . 6 91.4(3) ?
    F1 Ge1 F1 5_655 6 86.2(5) ?
    F1 Ge1 F1 2_655 6 82.4(6) ?
    F1' Ge1 F1 2_655 3_665 73.7(3) ?
    F1' Ge1 F1 5_655 3_665 90.6(2) ?
    F1' Ge1 F1 6 3_665 176.1(7) ?
    F1' Ge1 F1 4_665 3_665 91.4(3) ?
    F1' Ge1 F1 . 3_665 100.8(2) ?
    F1 Ge1 F1 5_655 3_665 82.4(6) ?
    F1 Ge1 F1 2_655 3_665 86.2(5) ?
    F1 Ge1 F1 6 3_665 160.3(5) ?
    F1' Ge1 F1 2_655 4_665 176.1(7) ?
    F1' Ge1 F1 5_655 4_665 100.8(2) ?
    F1' Ge1 F1 6 4_665 73.7(3) ?
    F1' Ge1 F1 3_665 4_665 91.4(3) ?
    F1' Ge1 F1 . 4_665 90.6(2) ?
    F1 Ge1 F1 5_655 4_665 86.2(5) ?
    F1 Ge1 F1 2_655 4_665 160.3(5) ?
    F1 Ge1 F1 6 4_665 86.2(5) ?
    F1 Ge1 F1 3_665 4_665 108.8(5) ?
    F1' Ge1 F1 2_655 . 100.8(2) ?
    F1' Ge1 F1 5_655 . 176.1(7) ?
    F1' Ge1 F1 6 . 91.4(3) ?
    F1' Ge1 F1 4_665 . 90.6(2) ?
    F1' Ge1 F1 3_665 . 73.7(3) ?
    F1 Ge1 F1 5_655 . 160.3(5) ?
    F1 Ge1 F1 2_655 . 86.2(5) ?
    F1 Ge1 F1 6 . 108.8(5) ?
    F1 Ge1 F1 3_665 . 86.2(5) ?
    F1 Ge1 F1 4_665 . 82.4(6) ?
    C1 N1 Cd1 . . 108.83(17) ?
    C1 N1 H1C . . 109.9 ?
    Cd1 N1 H1C . . 109.9 ?
    C1 N1 H1D . . 109.9 ?
    Cd1 N1 H1D . . 109.9 ?
    H1C N1 H1D . . 108.3 ?
    N1 C1 C1 . 5 110.1(2) ?
    N1 C1 H1A . . 109.6 ?
    C1 C1 H1A 5 . 109.6 ?
    N1 C1 H1B . . 109.6 ?
    C1 C1 H1B 5 . 109.6 ?
    H1A C1 H1B . . 108.2 ?
loop_
    _geom_hbond_atom_site_label_D
    _geom_hbond_atom_site_label_H
    _geom_hbond_atom_site_label_A
    _geom_hbond_site_symmetry_A
    _geom_hbond_distance_DH
    _geom_hbond_distance_HA
    _geom_hbond_distance_DA
    _geom_hbond_angle_DHA
    _geom_hbond_publ_flag
    N1 H1C F1 9 0.90 2.28 3.135(11) 158 yes
    N1 H1C F1' 9 0.90 2.06 2.959(11) 173 yes
    N1 H1D F1 . 0.90 1.94 2.831(11) 172 yes
    N1 H1D F1' . 0.90 2.16 3.005(11) 156 yes
