# Supplementary material for: Tris(ethyl­enediamine-κ2 N,N′)cadmium hexa­fluoridogermanate
Source: Acta Crystallogr Sect E Struct Rep Online. 2012 Mar 10;68(Pt 4):m396–7. doi: 10.1107/S160053681200983X (PMC3343808; doi:10.1107/S160053681200983X)
Supplement: Supplementary file 2 [file e-68-0m396-Isup2.hkl]

# 
# h,k,l, Fc-squared, Fo-squared, sigma(Fo-squared) and status flag 
# 
data_I
_shelx_title ' 1 in P-31c' 
_shelx_refln_list_code          4 
_shelx_F_calc_maximum      192.57 
_exptl_crystal_F_000       472.00 
_reflns_d_resolution_high  0.7975 
 
loop_ 
 _symmetry_equiv_pos_as_xyz 
 'x, y, z' 
 '-y, x-y, z' 
 '-x+y, -x, z' 
 '-y, -x, -z+1/2' 
 '-x+y, y, -z+1/2' 
 'x, x-y, -z+1/2' 
 '-x, -y, -z' 
 'y, -x+y, -z' 
 'x-y, x, -z' 
 'y, x, z-1/2' 
 'x-y, -y, z-1/2' 
 '-x, -x+y, z-1/2' 
 
_cell_length_a     9.5422 
_cell_length_b     9.5422 
_cell_length_c     9.9977 
_cell_angle_alpha  90.000 
_cell_angle_beta   90.000 
_cell_angle_gamma 120.000 
 
_shelx_F_squared_multiplier     1.000 
 
loop_ 
 _refln_index_h 
 _refln_index_k 
 _refln_index_l 
 _refln_F_squared_calc 
 _refln_F_squared_meas 
 _refln_F_squared_sigma 
 _refln_observed_status 
  -1   2   0    18944.46    19245.00    169.97 o 
   0   2   0    13072.48    13089.78     72.48 o 
  -1   3   0     1150.07     1129.46      6.08 o 
   0   3   0     4456.62     4289.02     22.83 o 
  -2   4   0    10183.13    10009.00     61.24 o 
  -1   4   0     2045.63     1973.86     15.60 o 
   0   4   0     2858.37     2928.45     20.80 o 
  -2   5   0      867.44      826.95      6.87 o 
  -1   5   0     9034.10     9102.64     46.71 o 
   0   5   0     2917.83     2934.69     23.75 o 
  -3   6   0     7041.18     7154.88     46.57 o 
  -2   6   0     1661.92     1645.30     19.08 o 
  -1   6   0     3068.11     3007.53     18.46 o 
   0   6   0     8154.29     8245.82     55.54 o 
  -3   7   0     2087.61     2066.42     15.35 o 
  -2   7   0     4720.93     4733.42     27.22 o 
  -1   7   0      998.93     1012.18     10.61 o 
   0   7   0      103.61      107.03      9.33 o 
  -4   8   0     3656.97     3649.81     34.83 o 
  -3   8   0      542.01      542.48      8.41 o 
  -2   8   0     1054.61      989.12     11.16 o 
  -1   8   0     2744.40     2754.43     24.59 o 
   0   8   0      751.83      774.36     26.40 o 
  -4   9   0      334.49      333.85      7.62 o 
  -3   9   0     2205.89     2178.60     20.51 o 
  -2   9   0      764.89      747.34     12.87 o 
  -1   9   0      431.08      444.44     11.97 o 
   0   9   0      785.46      810.81     22.30 o 
  -5  10   0     1452.12     1408.10     25.34 o 
  -4  10   0      321.91      296.84      9.24 o 
  -3  10   0      482.00      481.05     11.81 o 
  -2  10   0     1275.19     1225.25     20.70 o 
  -1  10   0      137.19      165.23     11.06 o 
   0  10   0      256.05      270.53     18.67 o 
  -5  11   0      261.97      259.01     18.17 o 
  -4  11   0      791.81      782.42     20.78 o 
  -3  11   0      186.39      216.84     16.93 o 
  -2  11   0       95.36      140.39     15.28 o 
   0   2   1     2017.44     1975.85     13.81 o 
   1   2   1     1020.72     1051.47      6.55 o 
  -1   3   1     2813.97     2948.77     12.18 o 
   0   3   1        7.41       15.33      1.73 o 
   1   3   1     1724.20     1686.55     10.56 o 
   2   3   1     1455.22     1431.47     11.43 o 
  -1   4   1      647.52      689.07      5.60 o 
   0   4   1      551.89      560.12      6.44 o 
   1   4   1       71.71       65.67      2.63 o 
   2   4   1      603.16      547.69      6.01 o 
   3   4   1       39.65       52.39      3.71 o 
  -2   5   1      177.18      175.99      3.54 o 
  -1   5   1      378.62      385.68      5.11 o 
   0   5   1      961.81      951.03      8.57 o 
   1   5   1       66.74       66.33      3.86 o 
   2   5   1      267.56      269.05      5.16 o 
   3   5   1        8.08       17.23      4.02 o 
   4   5   1        2.34       11.72      5.16 o 
  -2   6   1      129.57      141.86      3.94 o 
  -1   6   1       64.30       70.49      4.93 o 
   0   6   1        5.36        8.63      3.45 o 
   1   6   1        1.55        3.91      2.72 o 
   2   6   1        0.48        9.98      4.11 o 
   3   6   1       31.27       39.58      7.74 o 
   4   6   1       46.93       71.53     10.10 o 
   5   6   1      133.15      137.27     11.05 o 
  -3   7   1      115.33      117.08      4.44 o 
  -2   7   1       98.73      105.77      4.41 o 
  -1   7   1       17.14       28.84      5.60 o 
   0   7   1       10.45       11.94      3.91 o 
   1   7   1       84.70       89.08      5.64 o 
   2   7   1      142.50      141.27      6.87 o 
   3   7   1       69.90       81.87      7.83 o 
   4   7   1        5.42       10.11      7.77 o 
  -3   8   1      164.10      166.51      6.79 o 
  -2   8   1       21.21       24.99      5.28 o 
  -1   8   1       28.18       32.32      4.75 o 
   0   8   1        0.58        4.75      4.12 o 
   1   8   1       72.87       74.49      7.60 o 
   2   8   1        2.66       33.68      9.77 o 
   3   8   1       48.25       58.03      9.64 o 
  -4   9   1      122.75      133.30      5.98 o 
  -3   9   1        2.18       19.84      6.65 o 
  -2   9   1      321.44      283.93      8.11 o 
  -1   9   1       75.17       72.87      6.57 o 
   0   9   1       40.96       51.56      7.30 o 
   1   9   1       49.41       79.01      9.78 o 
   2   9   1       27.97       33.23     10.07 o 
  -4  10   1      107.55      114.88      7.27 o 
  -3  10   1       71.25       68.91      7.45 o 
  -2  10   1        2.27       14.51      7.23 o 
  -1  10   1       17.79       18.52      6.70 o 
   0  10   1       18.90       30.00      9.07 o 
  -5  11   1       12.14        5.74      7.46 o 
  -4  11   1        7.83       25.89      9.55 o 
  -3  11   1       13.29        2.57      8.25 o 
  -2  11   1       31.21       44.22      9.38 o 
   0   0   2    37083.52    36400.04    149.68 o 
   0   1   2     3976.04     4089.04     14.74 o 
   1   1   2     8129.93     8229.46     36.92 o 
  -1   2   2    27112.49    27741.37    266.90 o 
   0   2   2     5811.59     5781.30     37.83 o 
   1   2   2     1255.24     1214.47     11.75 o 
   2   2   2     3030.14     3059.33     24.36 o 
  -1   3   2     8406.52     8241.44     28.30 o 
   0   3   2    10649.05    10600.22     40.50 o 
   1   3   2      441.99      406.48      4.98 o 
   2   3   2     1307.24     1263.12     10.76 o 
   3   3   2     6452.37     6472.88     50.60 o 
  -2   4   2    30873.30    31328.64    165.07 o 
  -1   4   2     4806.39     4803.73     21.36 o 
   0   4   2     2759.62     2726.81     20.85 o 
   1   4   2     5843.23     5892.24     36.50 o 
   2   4   2     1017.96      990.82      8.49 o 
   3   4   2     1650.48     1609.53     12.75 o 
   4   4   2     3705.75     3675.74     36.69 o 
  -2   5   2     1176.33     1117.55      9.04 o 
  -1   5   2     8736.20     8553.53     47.27 o 
   0   5   2     2278.86     2263.40     18.90 o 
   1   5   2     2559.18     2561.81     18.41 o 
   2   5   2     5119.32     5090.01     36.27 o 
   3   5   2     1067.00     1015.11     12.59 o 
   4   5   2      292.70      254.91      9.44 o 
   5   5   2     1591.09     1586.08     35.84 o 
  -3   6   2     6190.06     6146.09     44.29 o 
  -2   6   2     2932.73     2984.50     20.66 o 
  -1   6   2      813.20      799.86      9.62 o 
   0   6   2     5658.57     5754.66     36.00 o 
   1   6   2      946.51      929.72     11.48 o 
   2   6   2      703.67      693.19     11.20 o 
   3   6   2     1919.88     1928.99     24.12 o 
   4   6   2      445.80      438.84     14.25 o 
   5   6   2      252.68      264.79     13.06 o 
  -3   7   2     1130.32     1144.98     11.72 o 
  -2   7   2     3194.17     3272.96     22.25 o 
  -1   7   2      661.48      630.42     10.80 o 
   0   7   2      564.92      554.21      9.55 o 
   1   7   2     2933.53     2946.34     27.20 o 
   2   7   2      655.01      660.94     14.09 o 
   3   7   2      305.81      349.56     19.10 o 
   4   7   2      723.90      713.56     19.40 o 
  -4   8   2     3221.51     3252.27     34.14 o 
  -3   8   2      567.19      559.94      9.34 o 
  -2   8   2      876.33      872.18     11.85 o 
  -1   8   2     2167.77     2180.90     22.69 o 
   0   8   2      448.21      437.37     10.70 o 
   1   8   2      434.19      431.36     12.67 o 
   2   8   2     1091.05     1040.20     18.47 o 
   3   8   2      108.96      128.61     11.96 o 
  -4   9   2      432.80      427.11      9.20 o 
  -3   9   2     1851.52     1839.85     19.51 o 
  -2   9   2      378.04      378.17     10.58 o 
  -1   9   2      431.13      461.52     11.27 o 
   0   9   2     1033.48     1051.01     24.95 o 
   1   9   2      179.91      176.76     11.56 o 
   2   9   2      172.79      185.12     14.78 o 
  -5  10   2     1407.78     1406.34     27.27 o 
  -4  10   2      223.35      224.78      9.49 o 
  -3  10   2      377.81      364.61     11.63 o 
  -2  10   2      973.19      975.26     24.19 o 
  -1  10   2      291.28      300.58     13.31 o 
   0  10   2      170.91      194.36     13.83 o 
  -5  11   2      280.26      296.89     13.83 o 
  -4  11   2      856.76      853.62     21.71 o 
  -3  11   2      230.93      227.21     11.90 o 
  -2  11   2       62.89       93.40     10.72 o 
   0   1   3      271.19      269.60      2.78 o 
   0   2   3     1570.76     1568.70      8.62 o 
   1   2   3      817.82      788.41      7.17 o 
  -1   3   3      332.31      383.89      3.65 o 
   0   3   3      457.89      467.43      4.28 o 
   1   3   3      676.65      635.17      9.74 o 
   2   3   3      591.07      517.13      5.56 o 
  -1   4   3        2.85        8.98      1.93 o 
   0   4   3       25.57       50.58      3.06 o 
   1   4   3       35.34       45.45      3.95 o 
   2   4   3      330.26      292.38      8.15 o 
   3   4   3      167.29      148.09      5.53 o 
  -2   5   3      164.43      159.87      4.14 o 
  -1   5   3      127.82      141.26      3.63 o 
   0   5   3       27.02       27.52      3.72 o 
   1   5   3      128.55      145.81      5.18 o 
   2   5   3       15.66        8.75      3.20 o 
   3   5   3        4.20       17.80      4.20 o 
   4   5   3       18.03       10.17      9.43 o 
  -2   6   3       62.21       82.40      5.23 o 
  -1   6   3      139.55      132.96      4.32 o 
   0   6   3        0.60        3.11      3.60 o 
   1   6   3      177.11      186.40      7.63 o 
   2   6   3       46.21       56.36      5.43 o 
   3   6   3       33.27       47.16      7.35 o 
   4   6   3        5.63       25.18      9.91 o 
   5   6   3       87.38      108.18     10.88 o 
  -3   7   3      392.54      362.27      8.91 o 
  -2   7   3       11.83       20.71      3.71 o 
  -1   7   3      197.61      189.40      8.21 o 
   0   7   3      115.65      131.57      6.61 o 
   1   7   3        4.08        4.86      4.22 o 
   2   7   3        4.32       16.53      5.29 o 
   3   7   3        2.57        8.57      6.62 o 
   4   7   3        0.41        5.29      7.68 o 
  -3   8   3      277.90      257.13      7.40 o 
  -2   8   3      212.16      199.03      7.74 o 
  -1   8   3       38.79       50.35      5.60 o 
   0   8   3      146.91      137.27      7.53 o 
   1   8   3       18.89       21.93      8.17 o 
   2   8   3        0.86        4.55      7.46 o 
   3   8   3       22.60       56.28     11.55 o 
  -4   9   3      138.80      136.44      7.02 o 
  -3   9   3        1.25       18.17      7.10 o 
  -2   9   3       65.42       85.14      8.09 o 
  -1   9   3       28.96       52.64     10.68 o 
   0   9   3        0.19        5.78      6.01 o 
   1   9   3       13.20       25.78      9.43 o 
  -4  10   3       21.07       37.83      9.04 o 
  -3  10   3        1.68       20.14      8.41 o 
  -2  10   3        5.72       31.96     11.41 o 
  -1  10   3        2.78       19.90      7.97 o 
   0  10   3       37.42       20.93     10.18 o 
  -5  11   3        0.45        4.00      6.91 o 
  -4  11   3        1.35       -0.20      8.90 o 
  -3  11   3        0.23        4.37      7.18 o 
   0   0   4      259.99      326.39      7.98 o 
   0   1   4     1155.26     1132.91      6.82 o 
   1   1   4    10883.02    11127.10     48.89 o 
  -1   2   4    10762.33    10755.03     48.82 o 
   0   2   4     1588.49     1567.17      9.67 o 
   1   2   4     3816.76     3879.98     16.89 o 
   2   2   4     9240.35     9235.66     61.95 o 
  -1   3   4     5130.13     5226.34     25.19 o 
   0   3   4    14419.43    14431.40     58.14 o 
   1   3   4     2318.45     2300.08     18.24 o 
   2   3   4     1617.67     1545.25     14.12 o 
   3   3   4     4881.15     4765.52     53.24 o 
  -2   4   4    14067.02    14412.33    121.11 o 
  -1   4   4     2636.21     2562.36     13.25 o 
   0   4   4     1744.79     1745.05     14.15 o 
   1   4   4     4731.40     4809.58     29.20 o 
   2   4   4     1359.75     1333.17     12.53 o 
   3   4   4      636.36      629.81     12.69 o 
   4   4   4     2969.02     2957.06     45.58 o 
  -2   5   4     2361.45     2303.98     14.44 o 
  -1   5   4     6427.00     6454.63     39.75 o 
   0   5   4     1095.40     1092.70     12.08 o 
   1   5   4      592.72      607.19      9.42 o 
   2   5   4     3192.88     3130.48     26.98 o 
   3   5   4      888.89      867.39     16.33 o 
   4   5   4      535.38      556.98     15.44 o 
   5   5   4     1257.70     1252.59     39.25 o 
  -3   6   4     5462.97     5589.19     42.92 o 
  -2   6   4     1417.22     1436.94     12.99 o 
  -1   6   4      578.40      603.90      9.64 o 
   0   6   4     2497.20     2496.74     22.25 o 
   1   6   4      585.15      547.29     10.09 o 
   2   6   4      540.58      528.00     14.14 o 
   3   6   4     1548.59     1552.39     28.29 o 
   4   6   4      281.02      299.80     13.28 o 
   5   6   4      163.31      186.08     12.87 o 
  -3   7   4      666.33      702.46     10.12 o 
  -2   7   4     2831.76     2855.66     25.23 o 
  -1   7   4      535.98      501.32      9.93 o 
   0   7   4     1166.01     1135.95     16.35 o 
   1   7   4     2000.87     1945.16     24.36 o 
   2   7   4      232.64      226.88     11.62 o 
   3   7   4      215.94      216.21     12.15 o 
   4   7   4      668.40      639.85     19.49 o 
  -4   8   4     2001.97     2053.10     30.13 o 
  -3   8   4      767.25      724.32     12.84 o 
  -2   8   4      328.60      343.48      9.44 o 
  -1   8   4     1750.34     1727.46     21.05 o 
   0   8   4      244.68      229.99      9.60 o 
   1   8   4      289.01      289.77     11.32 o 
   2   8   4      801.64      791.04     20.32 o 
  -4   9   4      363.33      356.07     10.97 o 
  -3   9   4     1396.51     1372.22     19.60 o 
  -2   9   4      288.21      302.81     10.54 o 
  -1   9   4      345.45      350.85     12.48 o 
   0   9   4     1250.41     1204.93     20.87 o 
   1   9   4      288.73      296.13     14.66 o 
  -5  10   4     1324.74     1341.25     32.11 o 
  -4  10   4      300.70      343.80     16.67 o 
  -3  10   4      186.64      200.64     11.80 o 
  -2  10   4      790.10      819.31     17.16 o 
  -1  10   4      311.36      304.10     13.58 o 
  -5  11   4      258.64      246.42     12.99 o 
  -4  11   4      859.99      892.04     22.05 o 
   0   1   5     1124.23     1097.33      7.92 o 
   0   2   5     1724.17     1739.73     10.41 o 
   1   2   5      192.56      201.07      3.22 o 
  -1   3   5      153.87      147.24      3.11 o 
   0   3   5        3.10       10.74      2.96 o 
   1   3   5        7.54       11.55      2.04 o 
   2   3   5        8.38        7.38      2.57 o 
  -1   4   5        0.94        5.26      1.94 o 
   0   4   5       24.53       29.76      4.15 o 
   1   4   5       43.08       47.49      3.82 o 
   2   4   5        2.43        1.15      3.62 o 
   3   4   5       82.56       84.07      6.91 o 
  -2   5   5       10.76       14.39      3.35 o 
  -1   5   5      104.33      122.06      6.91 o 
   0   5   5        1.27        8.87      4.19 o 
   1   5   5      109.98      111.73      5.40 o 
   2   5   5      134.61      128.82      6.94 o 
   3   5   5      110.59      103.86      8.62 o 
   4   5   5       83.97       88.14      9.23 o 
  -2   6   5      610.78      554.17      8.83 o 
  -1   6   5      146.03      147.94      7.54 o 
   0   6   5        2.75        7.12      3.79 o 
   1   6   5      197.51      208.40      9.23 o 
   2   6   5      114.18      119.60      9.04 o 
   3   6   5       25.23       21.76      6.87 o 
   4   6   5       17.67       32.16      8.36 o 
  -3   7   5      118.21       96.70      5.43 o 
  -2   7   5        7.81        9.26      4.52 o 
  -1   7   5      274.62      252.61      8.33 o 
   0   7   5      114.76      123.62      9.45 o 
   1   7   5       22.41       24.17      7.17 o 
   2   7   5        2.78        0.49      6.10 o 
   3   7   5        5.51        5.06      7.48 o 
  -3   8   5       36.08       29.50      5.22 o 
  -2   8   5      117.15      117.58      7.84 o 
  -1   8   5       20.78       34.64      6.21 o 
   0   8   5       94.20       98.24      8.42 o 
   1   8   5        6.81        6.91      7.24 o 
   2   8   5        2.40       -4.16      7.29 o 
  -4   9   5        4.26       10.57      6.50 o 
  -3   9   5        5.54        2.18      5.75 o 
  -2   9   5        5.49       30.33      9.76 o 
  -1   9   5        6.54       13.89      6.42 o 
   0   9   5       18.33       48.63      9.21 o 
  -4  10   5        2.37        5.49      6.69 o 
  -3  10   5        1.63       11.07      7.14 o 
  -2  10   5        0.81       10.33      7.15 o 
   0   0   6     1821.10     1726.13     27.99 o 
   0   1   6     1777.09     1747.67     11.97 o 
   1   1   6     9710.62     9854.72     55.81 o 
  -1   2   6     4731.38     4823.23     40.85 o 
   0   2   6      978.06      985.23      8.50 o 
   1   2   6     2362.69     2351.96     15.50 o 
   2   2   6     8270.78     8175.60     55.51 o 
  -1   3   6      907.93      923.41      8.89 o 
   0   3   6     7672.50     7783.11     36.36 o 
   1   3   6     2705.87     2683.40     18.62 o 
   2   3   6     1696.98     1679.50     18.12 o 
   3   3   6     3133.64     3241.48     45.96 o 
  -2   4   6     1992.88     2119.51     28.90 o 
  -1   4   6      940.19      943.31      9.36 o 
   0   4   6     1102.53     1080.31     13.78 o 
   1   4   6     4662.74     4656.58     31.62 o 
   2   4   6      766.96      759.15     13.00 o 
   3   4   6      325.80      341.69     11.17 o 
   4   4   6     1447.72     1471.42     36.57 o 
  -2   5   6     1826.83     1769.68     14.75 o 
  -1   5   6     4150.80     4248.22     30.47 o 
   0   5   6      526.72      535.96      9.57 o 
   1   5   6      381.09      370.79      9.59 o 
   2   5   6     1859.83     1831.84     24.73 o 
   3   5   6      280.04      285.70     12.81 o 
   4   5   6      576.75      564.17     16.55 o 
   5   5   6      705.96      746.97     28.89 o 
  -3   6   6     3073.10     3185.46     40.79 o 
  -2   6   6      312.70      334.34      8.65 o 
  -1   6   6      769.43      768.93     12.17 o 
   0   6   6     1571.81     1534.82     18.04 o 
   1   6   6      531.28      491.02     12.96 o 
   2   6   6      393.78      399.50     13.62 o 
   3   6   6     1217.32     1216.59     23.35 o 
   4   6   6      155.00      151.23     12.15 o 
  -3   7   6      480.49      498.78     10.72 o 
  -2   7   6     2434.00     2441.84     24.71 o 
  -1   7   6      653.33      612.98     12.16 o 
   0   7   6      531.49      516.05     13.05 o 
   1   7   6     1119.52     1171.95     21.97 o 
   2   7   6      144.94      186.21     16.68 o 
   3   7   6      194.23      207.60     13.74 o 
  -4   8   6     1287.07     1309.20     29.90 o 
  -3   8   6      496.47      487.91     12.88 o 
  -2   8   6      206.95      225.40     11.08 o 
  -1   8   6     1280.03     1257.31     21.13 o 
   0   8   6      296.35      309.37     12.67 o 
   1   8   6      136.86      151.27     11.82 o 
  -4   9   6      401.84      402.43     17.01 o 
  -3   9   6     1281.95     1339.67     22.74 o 
  -2   9   6      275.40      301.43     12.53 o 
  -1   9   6      200.93      186.22     12.80 o 
   0   9   6      865.89      829.86     22.54 o 
  -5  10   6      907.02      929.81     30.78 o 
  -4  10   6      275.91      290.61     15.28 o 
  -3  10   6      157.24      162.03     11.97 o 
   0   1   7      288.29      284.59      5.00 o 
   0   2   7      140.18      133.93      3.91 o 
   1   2   7       13.07       18.19      4.03 o 
  -1   3   7        1.23        3.17      2.95 o 
   0   3   7      249.58      236.59      5.36 o 
   1   3   7       13.47       23.87      4.47 o 
   2   3   7        1.78       11.38      4.91 o 
  -1   4   7      113.11      111.71      4.68 o 
   0   4   7      452.51      412.36      8.13 o 
   1   4   7        0.00        3.03      3.55 o 
   2   4   7       49.65       60.32      6.77 o 
   3   4   7        1.04        5.29      6.27 o 
  -2   5   7      300.26      278.39      6.22 o 
  -1   5   7       66.01       71.72      5.10 o 
   0   5   7       48.17       53.73      4.95 o 
   1   5   7       41.59       57.38      6.44 o 
   2   5   7        5.62       -4.59      6.21 o 
   3   5   7      127.64      110.80      9.70 o 
   4   5   7       39.55       33.25      8.92 o 
  -2   6   7      479.28      435.20      9.68 o 
  -1   6   7       53.11       64.07      5.71 o 
   0   6   7        0.42        3.70      4.98 o 
   1   6   7       33.01       36.04      7.23 o 
   2   6   7       41.63       51.68      8.80 o 
   3   6   7       50.41       99.97     10.62 o 
  -3   7   7        7.12       20.16      6.24 o 
  -2   7   7        0.31        4.88      5.12 o 
  -1   7   7       19.23       21.01      5.71 o 
   0   7   7       21.08       38.61      9.62 o 
   1   7   7        0.39       11.13      7.37 o 
   2   7   7       11.41       21.01     10.40 o 
  -3   8   7        3.27        6.29      5.54 o 
  -2   8   7        6.66       17.75      6.64 o 
  -1   8   7        2.50       10.62      6.46 o 
   0   8   7        0.90       21.24      8.67 o 
   1   8   7       10.14       23.76      8.39 o 
  -4   9   7        0.32        8.01      6.58 o 
  -3   9   7        9.80       38.86     10.41 o 
  -2   9   7        0.54        4.66      8.64 o 
  -1   9   7        8.04       14.33      9.63 o 
   0   0   8     7428.89     7367.42     97.27 o 
   0   1   8     1777.86     1746.98     14.43 o 
   1   1   8     4499.24     4579.50     38.97 o 
  -1   2   8     4197.12     4276.42     37.05 o 
   0   2   8      834.01      832.78     13.98 o 
   1   2   8      591.31      602.25      8.85 o 
   2   2   8     2378.60     2363.19     30.00 o 
  -1   3   8      376.83      380.62      6.82 o 
   0   3   8     2758.85     2784.35     21.23 o 
   1   3   8      802.08      782.09     12.36 o 
   2   3   8     1069.54     1018.72     17.40 o 
   3   3   8     1934.79     1920.14     36.95 o 
  -2   4   8     1129.19     1162.08     18.76 o 
  -1   4   8      642.93      632.32      9.26 o 
   0   4   8      552.08      566.94     10.36 o 
   1   4   8     2846.74     2841.20     29.54 o 
   2   4   8      285.45      270.38     11.45 o 
   3   4   8      289.59      306.61     12.75 o 
   4   4   8      685.40      661.30     25.49 o 
  -2   5   8      654.84      631.73     11.09 o 
  -1   5   8     2140.73     2148.63     21.74 o 
   0   5   8      357.49      356.56     10.29 o 
   1   5   8      515.43      519.66     14.61 o 
   2   5   8     1348.43     1335.73     23.41 o 
   3   5   8      155.84      158.66     13.17 o 
   4   5   8      227.90      236.50     14.23 o 
  -3   6   8     1465.23     1391.03     30.02 o 
  -2   6   8      257.72      254.94      9.10 o 
  -1   6   8      437.66      415.47     10.64 o 
   0   6   8     1375.17     1380.06     23.92 o 
   1   6   8      441.42      429.99     14.39 o 
   2   6   8      171.02      199.82     15.05 o 
   3   6   8      714.58      694.90     20.83 o 
  -3   7   8      314.59      317.72     12.84 o 
  -2   7   8     1560.08     1561.53     28.98 o 
  -1   7   8      459.48      441.55     14.59 o 
   0   7   8      204.75      226.25     12.04 o 
   1   7   8      701.43      717.61     19.76 o 
  -4   8   8     1096.78     1106.44     32.00 o 
  -3   8   8      207.39      228.84     12.34 o 
  -2   8   8      294.10      307.21     16.66 o 
  -1   8   8      823.44      858.74     24.05 o 
  -4   9   8      350.62      372.17     15.42 o 
  -3   9   8      902.65      921.42     24.86 o 
   0   1   9        0.75        9.16      3.90 o 
   0   2   9       13.84       29.81      4.03 o 
   1   2   9        7.87        5.75      3.93 o 
  -1   3   9      198.97      190.34      7.46 o 
   0   3   9       34.28       55.58      5.90 o 
   1   3   9       42.01       55.79      6.56 o 
   2   3   9       31.73       35.22      9.06 o 
  -1   4   9      114.38      110.07      6.50 o 
   0   4   9      151.58      145.18      7.77 o 
   1   4   9       45.77       50.33      8.12 o 
   2   4   9      142.77      146.73      9.86 o 
   3   4   9        3.88       29.38     11.43 o 
  -2   5   9      130.08      125.31      7.61 o 
  -1   5   9        8.68       14.91      5.80 o 
   0   5   9       18.05       18.22      6.04 o 
   1   5   9       11.26       20.34      7.23 o 
   2   5   9        7.02       34.26      8.55 o 
   3   5   9       15.13       22.83      8.10 o 
  -2   6   9        0.98       16.72      9.73 o 
  -1   6   9        5.82        2.41      5.42 o 
   0   6   9        0.00       12.35      7.71 o 
   1   6   9        9.17        4.61      7.06 o 
   2   6   9        6.44        4.23      8.00 o 
  -3   7   9        1.10       12.68      6.68 o 
  -2   7   9        9.13       16.46      9.22 o 
  -1   7   9        0.41       25.12      8.97 o 
   0   7   9        2.34       12.47     12.31 o 
  -3   8   9       18.17       49.32     10.13 o 
  -2   8   9        1.38        0.45      8.50 o 
   0   0  10     2859.07     2891.00    100.20 o 
   0   1  10      631.57      621.17     10.23 o 
   1   1  10     1678.07     1694.27     26.91 o 
  -1   2  10     2523.12     2501.36     30.79 o 
   0   2  10      462.86      450.05      9.55 o 
   1   2  10      319.15      323.49      9.35 o 
   2   2  10      863.18      891.64     26.21 o 
  -1   3  10      497.83      475.26     10.84 o 
   0   3  10     1373.56     1356.18     18.66 o 
   1   3  10      161.21      160.14      9.45 o 
   2   3  10      309.69      273.36     12.19 o 
   3   3  10      947.57      920.30     29.94 o 
  -2   4  10     1702.26     1743.61     31.12 o 
  -1   4  10      416.61      423.29     11.05 o 
   0   4  10      273.19      300.57     11.93 o 
   1   4  10     1028.89     1005.50     20.21 o 
   2   4  10      222.12      240.30     13.82 o 
   3   4  10      199.04      214.15     13.66 o 
  -2   5  10      212.68      221.34     11.40 o 
  -1   5  10      947.56      965.73     18.26 o 
   0   5  10      265.01      277.56     14.81 o 
   1   5  10      258.92      211.44     12.70 o 
   2   5  10      846.13      821.03     21.33 o 
  -3   6  10      891.15      865.65     26.58 o 
  -2   6  10      349.50      346.32     14.22 o 
  -1   6  10      151.30      140.41     18.25 o 
   0   6  10      934.44      936.73     24.27 o 
  -3   7  10      171.13      186.78     12.87 o 
  -2   7  10      762.52      743.55     22.06 o 
   0   1  11        5.09        2.94      4.35 o 
   0   2  11       28.27       30.99      7.00 o 
   1   2  11       52.40       56.89      7.32 o 
  -1   3  11       64.48       64.13      7.54 o 
   0   3  11       30.84       53.49      8.41 o 
   1   3  11       84.58       89.83      9.75 o 
   2   3  11       27.09       52.68      9.48 o 
  -1   4  11       22.76       23.66      7.72 o 
   0   4  11        0.55        5.15      7.53 o 
   1   4  11        1.05       14.51      8.22 o 
  -2   5  11        2.14        9.99      7.86 o 
  -1   5  11        5.09        5.87      7.07 o 
   0   0  12      714.04      675.03     38.33 o 
   0   1  12      154.56      140.12     10.37 o 
   1   1  12      789.90      718.26     34.82 o 
  -1   2  12      794.32      656.56    103.21 o 
   0   2  12      226.04      229.38     11.64 o 
   1   2  12      246.33      246.07     13.41 o 
  -1   3  12      258.25      288.56     17.67 o 
   0   3  12      733.91      726.73     21.28 o 
                                                 
